# Supplementary material for: Health Care Organization in Poland in Light of the Refugee Crisis Related to the Military Conflict in Ukraine
Source: Int J Environ Res Public Health. 2023 Feb 21;20(5):3831. doi: 10.3390/ijerph20053831 (PMC10001563; doi:10.3390/ijerph20053831)
Supplement: Supplementary file 1 [file ijerph-20-03831-s001.zip]

Archive with 1 entries (1 files):
- ijerph-2133080-supplementary.pdf
